# Supplementary material for: Performance and Psychometric Properties of Novel Brief Assessments for Depression in Children and Adolescents
Source: JAACAP Open. 2024 May 27;3(2):335–43. doi: 10.1016/j.jaacop.2024.05.002 (PMC12166918; doi:10.1016/j.jaacop.2024.05.002)
Supplement: Table S3 [file mmc2.xlsx]

## Sheet: Sheet1
Table S3. Strength of Agreement for Remission and Response (Baseline to Week 2)
	RP2	RP2		RP2	RP2		RP2	RP2		RP2	RP2
	(N=133)	(N=133)		(N=133)	(N=133)		(N=133)	(N=133)		(N=133)	(N=133)
	Baseline to Week 2	Baseline to Week 2		Baseline to Week 2	Baseline to Week 2		Baseline to Week 2	Baseline to Week 2		Baseline to Week 2	Baseline to Week 2
	CDRS-R17	CDRS-R17		QIDS-A17-SR	QIDS-A17-SR		CDRS-R17	CDRS-R17		CDRS-R17	CDRS-R17
	BCDRS-R5	BCDRS-R5		VQIDS-A5-SR	VQIDS-A5-SR		VQIDS-A5-SR	VQIDS-A5-SR		QIDS-A17-SR	QIDS-A17-SR
Index of Agreement	Remission	Response		Remission	Response		Remission	Response		Remission	Response
Positive Predictive Value (PPV)	0.6667	0.75		0.7455	0.5397		0.0893	0.3016		0.119	0.4571
Negative Predictive Value (NPV)	0.9692	0.9524		0.01	0.9853		0.987	0.9265		0.989	0.9167
Sensitivity	0.3333	0.8077		0.01	0.9714		0.8333	0.7917		0.8333	0.6667
Specificity	0.9921	0.9346		0.8444	0.6979		0.5984	0.5888		0.7087	0.8224
Accuracy or Correct Classification Rate	0.9624	0.9098		0.8931	0.771		0.609	0.626		0.7143	0.7939
Error Rate or Misclassification Rate	0.0376	0.0902		0.1069	0.229		0.391	0.374		0.2857	0.2061
Kappa	0.4272	0.7213		0.7726	0.5337		0.0869	0.2334		0.1405	0.4153
