# Supplementary material for: Performance and Psychometric Properties of Novel Brief Assessments for Depression in Children and Adolescents
Source: JAACAP Open. 2024 May 27;3(2):335–43. doi: 10.1016/j.jaacop.2024.05.002 (PMC12166918; doi:10.1016/j.jaacop.2024.05.002)
Supplement: Table S4 [file mmc3.xlsx]

## Sheet: Sheet1
Table S4. Strength of Agreement for Remission and Response (Baseline to Week 4)
	RP2	RP2		RP2	RP2		RP2	RP2		RP2	RP2
	(N=117)	(N=117)		(N=117)	(N=117)		(N=117)	(N=117)		(N=117)	(N=117)
	Baseline to Week 4	Baseline to Week 4		Baseline to Week 4	Baseline to Week 4		Baseline to Week 4	Baseline to Week 4		Baseline to Week 4	Baseline to Week 4
	CDRS-R17	CDRS-R17		QIDS-A17-SR	QIDS-A17-SR		CDRS-R17	CDRS-R17		CDRS-R17	CDRS-R17
	BCDRS-R5	BCDRS-R5		VQIDS-A5-SR	VQIDS-A5-SR		VQIDS-A5-SR	VQIDS-A5-SR		QIDS-A17-SR	QIDS-A17-SR
Index of Agreement	Remission	Response		Remission	Response		Remission	Response		Remission	Response
Positive Predictive Value (PPV)	0.7222	0.8833		0.8679	0.7		0.2885	0.678		0.3333	0.7907
Negative Predictive Value (NPV)	0.9596	0.9298		0.9531	0.9825		0.9692	0.7193		0.9855	0.6986
Sensitivity	0.7647	0.9298		0.9388	0.9767		0.8824	0.7143		0.9412	0.6071
Specificity	0.95	0.8833		0.8971	0.7568		0.63	0.6833		0.68	0.85
Accuracy or Correct Classification Rate	0.9231	0.906		0.9145	0.8376		0.6667	0.6983		0.718	0.7328
Error Rate or Misclassification Rate	0.0769	0.094		0.0856	0.1624		0.3333	0.3017		0.282	0.2672
Kappa	0.6977	0.8121		0.8264	0.6774		0.2763	0.3969		0.3536	0.4607
