# Supplementary material for: Performance and Psychometric Properties of Novel Brief Assessments for Depression in Children and Adolescents
Source: JAACAP Open. 2024 May 27;3(2):335–43. doi: 10.1016/j.jaacop.2024.05.002 (PMC12166918; doi:10.1016/j.jaacop.2024.05.002)
Supplement: Table S5 [file mmc4.xlsx]

## Sheet: Sheet1
Table S5. Strength of Agreement for Remission and Response (Baseline to Week 6)
	RP2	RP2		RP2	RP2		RP2	RP2		RP2	RP2		RP2	RP2		RP2	RP2	RP2	RP2
	(N=130)	(N=130)		(N=130)	(N=130)		(N=130)	(N=130)		(N=130)	(N=130)		(N=125)	(N=125)		(N=125)	(N=125)	(N=125)	(N=125)
	Baseline to Week 6	Baseline to Week 6		Baseline to Week 6	Baseline to Week 6		Baseline to Week 6	Baseline to Week 6		Baseline to Week 6	Baseline to Week 6		Baseline to Week 6	Baseline to Week 6		Baseline to Week 6	Baseline to Week 6	Baseline to Week 6	Baseline to Week 6
	CDRS-R17	CDRS-R17		QIDS-A17-SR	QIDS-A17-SR		CDRS-R17	CDRS-R17		CDRS-R17	CDRS-R17		QIDS-A17-C	QIDS-A17-C		CDRS-R17	CDRS-R17	CDRS-R17	CDRS-R17
	BCDRS-R5	BCDRS-R5		VQIDS-A5-SR	VQIDS-A5-SR		VQIDS-A5-SR	VQIDS-A5-SR		QIDS-A17-SR	QIDS-A17-SR		VQIDS-A5-C	VQIDS-A5-C		VQIDS-A5-C	VQIDS-A5-C	QIDS-A17-C	QIDS-A17-C
Index of Agreement	Remission	Response		Remission	Response		Remission	Response		Remission	Response		Remission	Response		Remission	Response	Remission	Response
Positive Predictive Value (PPV)	0.8788	0.9314		0.8451	0.775		0.493	0.9114		0.5238	0.9385		0.7333	0.8706		0.6667	0.9529	0.7651	0.9744
Negative Predictive Value (NPV)	0.866	0.75		0.9492	0.92		0.8814	0.42		0.8657	0.375		0.8987	0.8974		0.8734	0.6154	0.8916	0.5652
Sensitivity	0.6905	0.9314		0.9524	0.9394		0.8333	0.7129		0.7857	0.604		0.8049	0.9487		0.75	0.8438	0.775	0.7917
Specificity	0.9545	0.75		0.8358	0.7188		0.5909	0.75		0.6591	0.8571		0.8554	0.7609		0.8214	0.8571	0.881	0.9286
Accuracy or Correct Classification Rate	0.8692	0.8923		0.8923	0.8308		0.6692	0.7209		0.7	0.659		0.8387	0.879		0.7984	0.8468	0.8468	0.8226
Error Rate or Misclassification Rate	0.1308	0.1077		0.1077	0.1692		0.3308	0.2791		0.3	0.341		0.1613	0.121		0.2016	0.1532	0.1532	0.1774
Kappa	0.6833	0.6814		0.7852	0.6603		0.3594	0.3605		0.3934	0.3148		0.6444	0.7325		0.5533	0.6153	0.6517	0.5867
